# Supplementary material for: In Vitro and In Silico Analyses Explore the Role of Flavonoid Classes in the Antiviral Activity of Plant Extracts Against the Dengue Virus
Source: Molecules. 2025 Nov 27;30(23):4566. doi: 10.3390/molecules30234566 (PMC12693615; doi:10.3390/molecules30234566)
Supplement: Supplementary file 1 [file molecules-30-04566-s001.zip]

Archive with 1 entries (1 files):
- molecules-3968708-supplementary.pdf
